# Supplementary material for: New Sesquiterpenoids from the Mangrove-Derived Fungus Talaromyces sp. as Modulators of Nuclear Receptors
Source: Mar Drugs. 2024 Sep 3;22(9):403. doi: 10.3390/md22090403 (PMC11433618; doi:10.3390/md22090403)
Supplement: Supplementary file 1 [file marinedrugs-22-00403-s001.zip]

Archive with 1 entries (1 files):
- marinedrugs-3155077-supplementary.pdf
